# Supplementary material for: The MKK2a Gene Involved in the MAPK Signaling Cascades Enhances Populus Salt Tolerance
Source: Int J Mol Sci. 2022 Sep 5;23(17):10185. doi: 10.3390/ijms231710185 (PMC9456161; doi:10.3390/ijms231710185)
Supplement: Supplementary file 1 [file ijms-23-10185-s001.zip]

Archive with 8 entries (8 files):
- Figure S1.png
- Figure S2.png
- Figure S3.png
- Figure S4.png
- Table S1.xlsx
- Table S2.xlsx
- Table S3.xlsx
- Table S4.xlsx
