# Supplementary material for: The MKK2a Gene Involved in the MAPK Signaling Cascades Enhances Populus Salt Tolerance
Source: Int J Mol Sci. 2022 Sep 5;23(17):10185. doi: 10.3390/ijms231710185 (PMC9456161; doi:10.3390/ijms231710185)
Supplement: Supplementary file 1 [file ijms-23-10185-s001.zip › Table S1.xlsx]

## Sheet: Sheet1
Table. S1 Composition of PeMKK2a protein
Amino acid type	Number	Percentage
Ala(A)	18	0.051
Arg(R)	10	0.028
Asn(N)	15	0.042
Asp(D)	20	0.056
Cys(C)	6	0.017
Gln(Q)	20	0.056
Glu(E)	17	0.048
Gly(G)	22	0.062
His(H)	9	0.025
Ile(I)	25	0.07
Leu(L)	33	0.093
Lys(K)	22	0.062
Met(M)	11	0.031
Phe(F)	14	0.039
Pro(P)	24	0.068
Ser(S)	33	0.093
Thr(T)	16	0.045
Trp(W)	3	0.008
Tyr(Y)	13	0.037
Val(V)	24	0.068
