# Supplementary material for: The MKK2a Gene Involved in the MAPK Signaling Cascades Enhances Populus Salt Tolerance
Source: Int J Mol Sci. 2022 Sep 5;23(17):10185. doi: 10.3390/ijms231710185 (PMC9456161; doi:10.3390/ijms231710185)
Supplement: Supplementary file 1 [file ijms-23-10185-s001.zip › Table S2.xlsx]

## Sheet: Sheet1
Gene name	WR
PtMKK2-1	down
PtMKK2-2	down
PtMKK3	down
PtMKK4	up
PtMKK5	up
PtMKK6	up
PtMKK7	down
PtMKK9	up
PtMKK10	down
PtMKK11-1	up
PtMKK11-2	up
