# Supplementary material for: The MKK2a Gene Involved in the MAPK Signaling Cascades Enhances Populus Salt Tolerance
Source: Int J Mol Sci. 2022 Sep 5;23(17):10185. doi: 10.3390/ijms231710185 (PMC9456161; doi:10.3390/ijms231710185)
Supplement: Supplementary file 1 [file ijms-23-10185-s001.zip › Table S3.xlsx]

## Sheet: Sheet1
Root				Stem				leaf
Sample Name	100 mM	300 mM		Sample Name	100 mM	300 mM		Sample Name	100 mM	300 mM
0h	—	—		0h	—	—		0h	—	—
2h	up	up		2h	up	up		2h	up	up
6h	up	up		6h	up	up		6h	up	up
12h	up	up		12h	up	up		12h	up	up
24h	up	down		24h	up	up		24h	up	up
72h	up	down		72h	up	up		72h	up	down
