# Supplementary material for: The MKK2a Gene Involved in the MAPK Signaling Cascades Enhances Populus Salt Tolerance
Source: Int J Mol Sci. 2022 Sep 5;23(17):10185. doi: 10.3390/ijms231710185 (PMC9456161; doi:10.3390/ijms231710185)
Supplement: Supplementary file 1 [file ijms-23-10185-s001.zip › Table S4.xlsx]

## Sheet: Sheet1
Table. S4 Arabodopsis MAPK family genes used for phylogenic analysis and their NCBI accession numbers
Gene name	Accession number
AtMEK1	NP—194337.1
AtMKK2	NP—001031751.1
AtMKK3	NP—198860.1
AtMKK4	NP—175577.1
AtMKK5	NP—188759.1
AtMKK6	NP—200469.1
AtMKK7	NP—173271.1
AtMKK8	NP—187274.1
AtMKK9	NP—177492.1
AtMKK10	NP—174510.1
